# Supplementary material for: Effectiveness of four types of neuraminidase inhibitors approved in Japan for the treatment of influenza
Source: PLoS One. 2019 Nov 7;14(11):e0224683. doi: 10.1371/journal.pone.0224683 (PMC6837752; doi:10.1371/journal.pone.0224683)
Supplement: S1 Table — (XLSX) [file pone.0224683.s002.xlsx]

## Sheet: Sheet1
Case	50% inhibitory concentration (nM)				Treatment
	Oseltamivir	Zanamivir	Laninamivir	Peramivir
1	305	0.73	0.47	22.09	Oseltamivir
2	395.24	0.8	0.99	29.81	Oseltamivir
3	291.77	0.77	0.86	19.12	Oseltamivir
4	321.6	0.74	0.88	18.71	Oseltamivir
5	309.43	0.81	0.83	22.38	Oseltamivir
6	336.9	0.75	0.8	23.31	Laninamivir
7	322.27	0.76	0.48	24.69	Zanamivir
